# Supplementary material for: Autistic Trait Profiles Across Mood and Psychotic Spectrum Disorders: A Transdiagnostic Outpatient Study
Source: J Clin Med. 2026 Jun 16;15(12):4659. doi: 10.3390/jcm15124659 (PMC13301547; doi:10.3390/jcm15124659)
Supplement: Supplementary file 1 [file jcm-15-04659-s001.zip]

Archive with 1 entries (1 files):
- jcm-4321505-supplementary.pdf
